# Supplementary material for: Endothelial ADAM10 utilization defines a molecular pathway of vascular injury in mice with bacterial sepsis
Source: J Clin Invest. 2023 Dec 1;133(23):e168450. doi: 10.1172/JCI168450 (PMC10688991; doi:10.1172/JCI168450)
Supplement: Supporting data values [file jci-133-168450-s047.xlsx]

## Sheet: Figure 1D
	Control														VE-Cad ADAM10-/-
8 hours	135.428	119.199	409.076	158.189	120.366	191.422	139.152	91.5939	152.672	195.873	37.7555	160.542	171.473	24.1844	25.6221	0	102.105	49.8806	23.4786	7.5383	40.7534	0	231.199	58.3303	66.2757	118.923	153.236
24 hours	0	403.205	0	0	0	24.2467									0	79.11	0	0	47.0693	0	0

## Sheet: Figure 1E
Control	VE-Cad ADAM10-/-
545	440
602	466
575	478
321	502
379	400
464	443
353	411
364	362
385	330
371	393
332	382
422	340
382	437
	466

## Sheet: Figure 2B
Plotted inidiviual values			Plotted averages
Control	VE-Cad ADAM10-/-		Control	VeCad Adam10-/-
3253	636		3692	630.4
5151	390		1997	695.3
2967	626		1286	631
5219	831		1655	573.8
2270	669		931.5	613.6
3293	978		5598	652.2
2047	495		1930
2028	948
1640	564
2107	810
1917	858
1749	214
2490	826
1452	332
1167	1902
447	714
2330	101
1034	159
2411	383
2135	294
1669	728
1220	1051
1244	384
1253	355
445	631
809	998
469	740
663	328
844	306
2359	696
7242	811
5043	724
10300	352
1992	508
4718	975
5837	543
4054
1701
2303
1358
2359

## Sheet: Figure 2E
Control	VE-Cad ADAM10-/-
213	413
445	186
138	89
916	160
238	179
664	346
192	82
412	130
378	72
259	530
193	280
392	276
462	258
224
308
1032
750
228

## Sheet: Figure 2G
Plotted individual values			Plotted averages
Control	VE-Cad ADAM10-/-		Control	VeCad Adam10-/-
1788	366		1391	343.5
2315	493		785.2	217
1246	244		569.4	216.8
790	506		579	266.8
817	280		615.8	438
524	172		715.5	261
381	139
605	190
820	245
1596	263
771	248
653	343
536	167
346	226
541	131
712	224
612	316
581	274
656	363
334	279
1067	145
696	374
514	727
491	513
311	310
862	329
711	375
1036	386
354	484
679	219
651	112
	233
	132

## Sheet: Figure 4B
Plotted individual values									Plotted averages
P. aeruginosa		S. pneumoniae		GBS		C. albicans			P. aeruginosa		S. pneumoniae		GBS		C. albicans
Control	VE-Cad ADAM10-/-	Control	VE-Cad ADAM10-/-	Control	VE-Cad ADAM10-/-	Control	VE-Cad ADAM10-/-		control	VeCad Adam10-/-	control	VeCad Adam10-/-	control	VeCad Adam10-/-	control	VeCad Adam10-/-
2159	306	1815	746	2230	1983	317	837		3100	506	3146	711.2	3034	3878	421.5	598.7
2312	292	3159	513	5198	3124	825	302		2013	557.9	1376	892.2	2557	4793	298.8	282.2
4022	870	2020	677	2925	4994	248	175		2200	515.7	3701	1108	3979	2987	715.3	408.3
4525	239	3361	421	1908	6227	271	639		2009	610	1480	404.9	2933	1505	483.8	534.6
3960	905	4170	907	3801	3062	366	1109		1628	1405	1443	1071	3667	2930	455.6	998.8
1620	549	4349	1003	2143	1510	502	530			336	1135	903.4			301.2
217	381	1511	780	2836	3519	257	252
900	368	1169	985	2468	4208	600	376
2755	437	1874	431	2249	5673	169	72.4
3379	589	1222	1252	1149	6205	434	465
3219	315	1207	987	2666	3831	153	259
1605	425	1271	918	3976	8608	180	269
2171	226	2931	1028	5724	3232	634	573
2289	1545	2998	833	5834	3152	593	111
2924	577	5119	1574	4568	3062	2216	1001
3318	1120	4519	823	4215	1793	385	168
1265	191	2933	1370	2712	5351	225	383
1230	360	3707	964	3435	1334	239	214
2778	307	905	1161	1368	1209	404	804
774	446	2413	385	3902	804	244	543
3370	609	1795	520	2449	1084	932	449
1725	246	339	83.4	2258	2200	390	555
2215	611	1774	483	4453	2593	449	322
1194	475	1655	690	2509	1142	584	1442
1433	1572	1635	268	2026	1709	330	1398
1760	324	1547	2526	2374	2576	299	1024
1847	432	617	2026	4763	3616	575	482
1773	2473	487	100	3132	2188	490	648
1410	1539	2424	162	3339	4560	369
1544	1322	1949	479	5251		462
	898	472	1130	3145		101
	1276	333	503			307
	919	381	728			267
	245	2205	1037
	258	2238	1933
	478	1180	316
	138
	336
	561

## Sheet: Figure 5B
Plotted individual values					Plotted averages
P. aeruginosa		S. pneumoniae			P. aeruginosa		S. pneumoniae
Control	GI254023X	Control	GI254023X		Control	GI254023X	Control	GI254023X
2117	1869	762	331		3082	1273	673.2	322.8
4580	106	470	295		1201	292.2	1327	368.4
2265	1963	771	546		2318	815.3	980.4	593.8
2547	1930	634	292		1208	413.2	970.8	319.6
3903	2384	729	150		1838	867.8	1360	485.2
1467	249	1132	485		1302	722.2	2172	415.3
856	412	1363	302					365.6
1712	290	2104	440
2162	141	469	375
956	305	1567	240
168	146	648	471
1083	579	609	791
1998	686	937	857
2282	864	966	260
2598	595	1742	715
2467	1516	1034	469
2245	614	1036	421
790	617	503	164
1579	430	1046	345
920	615	1235	193
1837	322	1826	475
912	221	718	484
1699	478	1145	164
2364	299	931	509
2105	454	2181	553
1828	446	3237	580
1192	1208	1934	621
1078	1932	4249	288
1862	211	429	294
499	498	1013	1485
1135	1686		137
1935	879		367
	337		104
			232
			244
			228
			812
			282
			262

## Sheet: Figure 6D
Plotted individual values							Plotted averages
LAC	LAC delta Hla	PA	PA delta exoSTU	SP	SP delta PLY		LAC	LAC delta Hla	PA	PA delta exoSTU	SP	SP delta PLY
824	178	1861	634	1990	1968		1610	300	1606	1067	2526	489.8
1922	759	3547	288	1292	888		2360	616.4	4138	753	2392	762.6
1663	232	3447	579	1672	942		1262	580.2	1404	513.8	1854	736.7
1187	199	2194	530	3038	857		2129	426.2	3485	1000	1717	425.6
2017	205	1582	418	899	678		578.3	283.8	1534	389.8	1327	771
2045	227	2852	885	745	317						1733	590
1892	229	1345	1228	5179	617						2332
1132	399	2963	497	3981	1582
3419	541	3054	781	2341	391
3450	321	1744	422	4433	1316
1833	992	924	790	4932	295
2435	765	1400	435	3962	268
272	1068	3254	312	1247	208
1000	600	2198	720	953	195
1455	484	1496	1314	1448	567
1602	577	1341	849	1807	1331
2424	945	1003	884	1565	863
816	606	2857	172	3215	708
1007	269	1470	324	3425	858
1169	184	1914	356	5728	1581
2719	614	928	392	1539	990
2150	481	1038	559	3518	329
4239	656	2142	376	1009	568
1491	366	999	532	1275	301
273	256	1530	586	2391	502
648	361	1127	1802	2307	249
724	437	1599	485	686
570	145	2055	512
468	192	2182	734
787		1210	407
		2222	812
		1129
		1235
		1386
		3734
		4175

## Sheet: Supplemental Figure 1B
Descending Aorta			Mesenteric Artery
Control	VeCad Adam10-/-		Control	VeCad Adam10-/-
41.055	9.857		21.887	17.05
21.431	8.264		48.066	29.875
21.942	12.467		48.745	17.739
19.304	12.704		61.73	42.378
22.741	10.173		45.618	38.793
17.136	14.526		27.14	37.909
12.856	5.331		88.572	20.513
			30.994

## Sheet: Supplemental Figure 1C
Time (hours)	Control										VE-Cad ADAM10-/-
16	3	3	3	3	2	3	4	3	3	3	1	2	2
24	3	3	3	3	3	3	6	3	3	3	2	2	2
36	3	3	3	2	2	3	6	3	3	3	2	2	2
48	2	3	3	2	2	3	6	3	3	3	1	1	1
60	2	2	3	3	3	3	6	6	4	3	2	2	2
72	2	2	4	2	3	3	6	6	6	2	2	2	2
96	1	1	6	1	3	2	6	6	6	1	1	1	1
120	1	1	6	1	6	1	6	6	6	1	1	1	1

[truncated: 25 more sheets: Supplemental Figure 1D, Supplemental Figure 1E, Supplemental Figure 1F, Supplemental Figure 2A, Supplemental Figure 2B, Supplemental Figure 2D, Supplemental Figure 2E, Supplemental Figure 2F, Supplemental Figure 3B, Supplemental Figure 3C, Supplemental Figure 3D, Supplemental Figure 3F, Supplemental Figure 4A, Supplemental Figure 4B, Supplemental Figure 4C, Supplemental Figure 4D, Supplemental Figure 4E, Supplemental Figure 4F, Supplemental Figure 4G, Supplemental Figure 4H …]
